# Supplementary material for: Effectiveness of web application as educational media in increasing the caries risk knowledge and decreasing the caries risk score among dental students in Indonesia
Source: BMC Oral Health. 2021 Dec 15;21:642. doi: 10.1186/s12903-021-01995-1 (PMC8672340; doi:10.1186/s12903-021-01995-1)
Supplement: Supplementary file 1 — Additional file 1: The main Data of answer of questionnaire of all respondents about result of evaluation of dental caries risk and the knowledge of respondent after using application web media. [file 12903_2021_1995_MOESM1_ESM.xlsx]

## Sheet: Kuesioner dalam Instrument Apl
Column1
KUESIONER DALAM INSTRUMENT APLIKASI WEB
I. Kuesioner Data Demografis
1. Jenis kelamin
2. Tingkat pendidikan
3. Asal Universitas
4. Usia
II. Kuesioner Skor Risiko Karies Gigi
1. Berapa lama saliva Anda muncul pertama kali di permukaan tisu setelah sebelumnya permukaan bibir anda dikeringkan?
a. Kurang dari 30 detik
b. 30 – 60 detik
c. Lebih dari 60 detik
2. Bagaimana konsistensi saliva Anda yang Anda lihat?
a. Encer
b. Sedikit lengket
c. Kental dan berbusa
3. Berapa kali Anda mengonsumsi cemilan/makanan selingan/minuman yang mengandung gula dalam sehari?
a. 0-1 kali
b. 2 kali
c. Lebih dari 2 kali
4. Berapa kali Anda mengonsumsi cemilan/makanan selingan/minuman yang mengandung asam dalam sehari?
a. Kurang dari atau sama dengan 2 kali
b. 3 kali
c. Lebih dari 3 kali
5. Darimana saja Anda mendapat paparan fluoride?
a. Menyikat gigi 2 kali sehari dengan pasta gigi, berkumur obat kumur dan perawatan fluoride tambahan dari dokter gigi
b. Menyikat gigi 2 kali sehari dengan pasta gigi dan berkumur obat kumur
c. Menyikat gigi 1 atau 2 kali sehari dengan pasta gigi
6. Bagaimana keadaan plak dalam rongga mulut Anda?
a. Tidak terdapat plak atau tidak terlihat oleh mata
b. Jumlah plak sedang atau terlihat oleh mata
c. Jumlah plak banyak saat terlihat oleh mata
7. Apakah Anda pernah mengalami gusi berdarah ketika menyikat gigi atau membersihkan sela gigi menggunakan benang (flossing)?
a. Tidak pernah
b. Sesekali
c. Sering atau hampir selalu
8. Bagaimana kondisi sosioekonomi keluarga Anda?
a. Sangat berkecukupan
b. Cukup
c. Dibawah rata-rata
9. Perhatikan pernyataan berikut:
1. Saya memiliki restorasi (tambalan) / white spot (lesi putih pada permukaan gigi / karies (gigi berlubang). Ya/Tidak?
2. Saya memakai dental appliance (seperti alat ortho cekat dan gigi tiruan). Ya/Tidak?
3. Saya mengonsumsi obat-obatan sistemik atau obat-obatan yang rutin dikonsumsi. Ya/Tidak?
4. Saya mengomsumsi tembakau atau nikotin (contoh: rokok batangan, rokok elektrik/vape, dll) Ya/Tidak?
5. Saya mengonsumsi alkohol. Ya/Tidak?
6. Saya sering mengonsumsi kafein (teh/kopi). Ya/Tidak?
Bagaimana pilihan Anda terhadap pernyataan-pernyataan yang tertera di atas?
a. TIDAK pada semua pernyataan
b. YA pada 1 pernyataan
c. YA pada lebih lebih dari 1 pernyataan
10. Apakah Anda mau dan siap melakukan perubahan kebiasaan (secara rutin) ke arah yang lebih baik, dalam upaya mengurangi kemungkinan risiko karies pada diri Anda?
a. Saya mau dan siap
b. Mungkin saya mau dan siap
c. Saya tidak mau dan tidak siap
III. Kuesioner Pengetahuan Risiko Karies Gigi
1. Contoh makanan apa yang dapat menyebabkan karies gigi?
a. Susu dan buah
b. Keju dan keripik kentang
c. Roti dan lollipop
d. Minuman berperisa dan plain yoghurt
e. Roti dan susu
2. Sisa makanan yang menempel pada permukaan atau sela-sela gigi, dapat dihilangkan dengan cara?
a. Menggosok gigi
b. Dibiarkan hilang/berkurang dengan sendirinya (diminish)
c. Tusuk gigi
d. Berkumur
e. Tidak tahu
3. Waktu yang tepat untuk menyikat gigi?
a. Saat mandi di pagi hari
b. 30-60 menit setelah sarapan dan sebelum tidur
c. Setiap saat mandi
d. Segera setelah sarapan dan sebelum tidur
e. Segera setelah sarapan
4. Cemilan apa yang tidak dapat menyebabkan karies gigi?
a. Permen
b. Es krim
c. Gorengan
d. Buah
e. Roti
5. Kapan waktu berkunjung ke dokter gigi?
a. Setiap 3-6 bulan
b. Jika ada keluhan terhadap keadaan gigi
c. Setiap 8-10 bulan
d. Setiap 6-8 bulan
e. Setahun sekali
6. Menyikat gigi dapat mencegah kerusakan gigi
a. Benar
b. Tidak/Belum Tahu
c. Salah
7. Makan makanan dan minum minuman yang manis dan lengket tidak menyebabkan kerusakan gigi
a. Benar
b. Tidak/Belum Tahu
c. Salah
8. Pemeriksaan rutin ke dokter gigi perlu dilakukan
a. Benar
b. Tidak/Belum Tahu
c. Salah
9. Flossing gigi dapat mencegah kerusakan gigi
a. Benar
b. Tidak/Belum Tahu
c. Salah
10. Penggunaan fluoride dapat mencegah kerusakan gigi
a. Benar
b. Tidak/Belum Tahu
c. Salah
IV. Kueisoner Evaluasi Aplikasi Web
1. Apakah menurut Anda aplikasi web ini menarik?
a. Sangat Tidak Setuju
b. Tidak Setuju
c. Netral
d. Setuju
e. Sangat Setuju
2. Apakah menurut Anda hal-hal yang terdapat di dalam aplikasi web ini mudah untuk dipahami?
a. Sangat Tidak Setuju
b. Tidak Setuju
c. Netral
d. Setuju
e. Sangat Setuju
3. Apakah menurut Anda aplikasi web ini mudah untuk digunakan?
a. Sangat Tidak Setuju
b. Tidak Setuju
c. Netral
d. Setuju
e. Sangat Setuju
4. Apakah menurut Anda butuh waktu yang lama untuk mengisi kuesioner yang ada di dalam aplikasi web ini?
a. Sangat Tidak Setuju
b. Tidak Setuju
c. Netral
d. Setuju
e. Sangat Setuju
5. Apakah menurut Anda aplikasi web ini bermanfaat?
a. Sangat Tidak Setuju
b. Tidak Setuju
c. Netral
d. Setuju
e. Sangat Setuju
